# Supplementary material for: Evaluation of targeted next‐generation sequencing for detection of HPV genotypes and sublineages in cervical liquid‐based cytology SurePath samples from the Danish screening program
Source: Int J Cancer. 2025 Sep 11;158(1):193–201. doi: 10.1002/ijc.70148 (PMC12588552; doi:10.1002/ijc.70148)
Supplement: Supplementary file 2 — TABLE S1: Summary of sequencing coverage and quality statistics for HPV sequencing. TABLE S2: GenBank accession numbers for sublineage analysis. [file IJC-158-193-s002.xlsx]

## Sheet: Table S1
Table S1. Summary of sequencing coverage and quality statistics for HPV sequencing
Sample ID	Detected HPV type(s)	Number of amplicons per HPV type	Number of covered amplicons per HPV type	% of amplicons covered for HPV type	Total number of reads	Mean number of reads for covered amplicons	Median number of reads for covered amplicons	% reads per HPV type	% reads per HPV type adjusted	Analysis index	Analysis explanation
1	HPV97	118	13	11	148	11	5	0.00769264	0.00765286	1	mapping
1	HPV45	98	98	100	1923769	19630.3	17167	99.9923	99.4753	3	mapping+subtyping+variantCalling+integration
2	HPV16	107	107	100	1308480	12228.8	10721	86.1918	85.6277	3	mapping+subtyping+variantCalling+integration
2	HPV52	119	118	99	209623	1776.46	1543.5	13.8082	13.7179	3	mapping+subtyping+variantCalling+integration
3	HPV67	115	85	73	1427	16.7176	12	0.069338	0.0690027	1	mapping
3	HPV82	116	11	9	183	16.4545	8	0.00889197	0.00884898	1	mapping
3	HPV53	117	13	11	157	11.6923	11	0.00762863	0.00759174	1	mapping
3	HPV51	116	115	99	1103011	9591.4	8056	53.5953	53.3362	3	mapping+subtyping+variantCalling+integration
3	HPV30	116	115	99	953258	8289.19	6025	46.3188	46.0948	3	mapping+subtyping+variantCalling+integration
4	HPV45	98	12	12	66	4.33333	3.5	0.00340994	0.00339241	1	mapping
4	HPV51	116	116	100	1935454	16684.9	14611	99.9966	99.4826	3	mapping+subtyping+variantCalling+integration
5	HPV56	116	90	77	2825	31.3111	24.5	2.41072	2.22117	1	mapping
5	HPV51	116	115	99	114360	994.435	820	97.5893	89.9163	3	mapping+subtyping+variantCalling+integration
6	HPV59	119	116	97	2350599	20263.8	12993.5	100	99.5764	3	mapping+subtyping+variantCalling+integration
7	HPV16	107	98	91	8633	88.0816	52.5	100	46.3318	2	mapping+subtyping+variantCalling
8	HPV82	116	73	62	55750	763.534	92	2.32884	2.31915	1	mapping
8	HPV51	116	20	17	392	19.15	6.5	0.016375	0.0163068	1	mapping
8	HPV52	119	119	100	2337758	19645	17825	97.6548	97.2486	3	mapping+subtyping+variantCalling+integration
9	HPV31	119	118	99	1791975	15186.2	9312.5	100	99.4451	3	mapping+subtyping+variantCalling+integration
10	HPV18	117	116	99	702519	6056.19	4973.5	100	98.5965	3	mapping+subtyping+variantCalling+integration
11	HPV97	118	12	10	294	24.0833	7	0.0142265	0.014158	1	mapping
11	HPV31	119	30	25	128	3.56667	3	0.00619387	0.00616404	1	mapping
11	HPV45	98	96	97	2066139	21522.3	14742	99.9796	99.4981	3	mapping+subtyping+variantCalling+integration
12	HPV31	119	118	99	132409	1122.11	705.5	100	92.978	3	mapping+subtyping+variantCalling+integration
13	HPV58	116	10	8	78	7.3	3.5	0.00475416	0.00472536	1	mapping
13	HPV33	118	118	100	1527831	12947.7	7265	93.1224	92.5583	3	mapping+subtyping+variantCalling+integration
13	HPV73	117	109	93	112760	1034.45	482	6.87281	6.83117	3	mapping+subtyping+variantCalling+integration
14	HPV59	119	118	99	1741215	14756.1	9905	100	99.429	3	mapping+subtyping+variantCalling+integration
15	HPV59	119	23	19	301	12.913	9	0.0341706	0.033787	1	mapping
15	HPV68	117	116	99	880574	7591.16	5167.5	99.9658	98.8437	3	mapping+subtyping+variantCalling+integration
16	HPV59	119	70	58	484	6.7	6	0.0246639	0.0245389	1	mapping
16	HPV16	107	107	100	1961895	18335.5	13441	99.9753	99.4685	3	mapping+subtyping+variantCalling+integration
17	HPV59	119	58	48	516	8.68966	7	0.117406	0.114794	1	mapping
17	HPV66	119	15	12	176	11.4667	3	0.0400456	0.0391547	1	mapping
17	HPV18	117	10	8	56	3.8	2	0.0127418	0.0124583	1	mapping
17	HPV56	116	115	99	438751	3815.22	2987	99.8298	97.6089	3	mapping+subtyping+variantCalling+integration
18	HPV59	119	70	58	958	13.5714	10	0.114983	0.11362	1	mapping
18	HPV97	118	10	8	59	5.3	2	0.00708144	0.00699745	1	mapping
18	HPV45	98	14	14	49	2.78571	2	0.0058812	0.00581144	1	mapping
18	HPV18	117	102	87	832098	8157.81	6229	99.8721	98.6876	3	mapping+subtyping+variantCalling+integration
19	HPV45	98	15	15	62	3.06667	3	0.00476401	0.00472769	1	mapping
19	HPV59	119	119	100	1301362	10935.8	1629	99.9952	99.2327	3	mapping+subtyping+variantCalling+integration
20	HPV53	117	88	75	11149	126.614	47.5	0.491671	0.489512	1	mapping
20	HPV52	119	19	15	79	3.10526	2	0.0034839	0.0034686	1	mapping
20	HPV31	119	119	100	2256347	18960.9	9239	99.5048	99.068	3	mapping+subtyping+variantCalling+integration
21	HPV51	116	110	94	20404	185.482	106	100	67.1096	3	mapping+subtyping+variantCalling+integration
22	HPV58	116	114	98	748425	6565.13	1767	100	98.6815	3	mapping+subtyping+variantCalling+integration
23	HPV45	98	92	93	610292	6633.59	2656.5	100	98.3879	3	mapping+subtyping+variantCalling+integration
24	HPV52	119	119	100	2947592	24769.7	20225	100	99.6619	3	mapping+subtyping+variantCalling+integration
25	HPV59	119	118	99	844784	7159.18	1635	100	98.8301	3	mapping+subtyping+variantCalling+integration
26	HPV53	117	97	82	1946	19.9691	15	0.0777296	0.0774204	1	mapping
26	HPV97	118	11	9	78	6.72727	3	0.00311557	0.00310318	1	mapping
26	HPV59	119	10	8	32	2.3	2	0.00127818	0.0012731	1	mapping
26	HPV73	117	103	88	15941	154.709	100	0.636736	0.634202	2	mapping+subtyping+variantCalling
26	HPV45	98	98	100	1339401	13667.4	10058.5	53.5	53.2872	3	mapping+subtyping+variantCalling+integration
26	HPV51	116	116	100	899665	7755.73	6699.5	35.9356	35.7926	3	mapping+subtyping+variantCalling+integration
26	HPV31	119	113	94	246488	2181.29	1490	9.84554	9.80637	3	mapping+subtyping+variantCalling+integration
27	HPV31	119	117	98	3191965	27281.7	14617	100	99.6877	3	mapping+subtyping+variantCalling+integration
28	HPV31	119	41	34	147	3.2439	2	0.00989834	0.00983214	1	mapping
28	HPV52	119	119	100	1484950	12478.6	7147	99.9901	99.3213	3	mapping+subtyping+variantCalling+integration
29	HPV51	116	18	15	86	3.61111	3	0.138605	0.119367	1	mapping
29	HPV52	119	117	98	61961	529.573	199	99.8614	86.0008	3	mapping+subtyping+variantCalling+integration
30	HPV31	119	30	25	136	3.63333	3	0.281236	0.233044	1	mapping
30	HPV45	98	12	12	67	4.25	2.5	0.13855	0.114809	1	mapping
30	HPV51	116	10	8	44	2.7	2	0.090988	0.0753967	1	mapping
30	HPV16	107	99	92	48111	485.96	146	99.4892	82.4411	3	mapping+subtyping+variantCalling+integration
31	HPV18	117	71	60	10746	151.324	49	98.3256	51.345	0	noFurtherAnalyses
31	HPV31	119	35	29	143	3.54286	3	1.30845	0.683262	0	noFurtherAnalyses
31	HPV59	119	10	8	40	2.2	2	0.365999	0.191122	0	noFurtherAnalyses
32	HPV31	119	117	98	1578094	13488	9502	100	99.3703	3	mapping+subtyping+variantCalling+integration
33	HPV6	117	116	99	994776	8575.65	649	63.3647	62.9637	3	mapping+subtyping+variantCalling+integration
33	HPV16	107	105	98	575145	5477.56	502	36.6353	36.4034	3	mapping+subtyping+variantCalling+integration
34	HPV68	117	102	87	2458	24.0392	17.5	0.160705	0.159662	1	mapping
34	HPV39	116	37	31	420	11.2703	9	0.0274598	0.0272815	1	mapping
34	HPV51	116	116	100	1526629	13160.6	10480	99.8118	99.1635	3	mapping+subtyping+variantCalling+integration
35	HPV59	119	19	15	82	3.42105	3	0.00351388	0.00349889	1	mapping
35	HPV52	119	119	100	2333519	19609.4	12375	99.9965	99.5698	3	mapping+subtyping+variantCalling+integration
36	HPV59	119	119	100	2291142	19253.3	15294	100	99.5654	3	mapping+subtyping+variantCalling+integration
37	HPV31	119	112	94	1068127	9536.82	2927.5	100	99.0725	3	mapping+subtyping+variantCalling+integration
38	HPV97	118	11	9	480	43.0909	17	0.0203609	0.0202749	1	mapping
38	HPV31	119	10	8	44	3.4	3	0.00186642	0.00185854	1	mapping
38	HPV45	98	97	98	2356932	24298.3	11236	99.9778	99.5555	3	mapping+subtyping+variantCalling+integration
39	HPV70	104	74	71	11760	158.811	33	0.513785	0.51155	1	mapping
39	HPV68	117	13	11	78	5.61538	2	0.00340776	0.00339293	1	mapping
39	HPV59	119	119	100	2277057	19134.9	2212	99.4828	99.0501	3	mapping+subtyping+variantCalling+integration
40	HPV18	117	15	12	77	3.66667	3	0.0285506	0.0275298	1	mapping
40	HPV51	116	11	9	45	2.63636	2	0.0166854	0.0160888	1	mapping
40	HPV52	119	118	99	269575	2284.53	1705	99.9548	96.3811	3	mapping+subtyping+variantCalling+integration
41	HPV35	115	115	100	1837722	15980.2	1095	100	99.4588	3	mapping+subtyping+variantCalling+integration
42	HPV51	116	116	100	2289875	19740.3	10683	100	99.5652	3	mapping+subtyping+variantCalling+integration
43	HPV73	117	93	79	290908	3127.98	57	17.3428	17.24	1	mapping
43	HPV52	119	119	100	1386490	11651.2	1565	82.6572	82.1673	3	mapping+subtyping+variantCalling+integration
44	HPV16	107	18	16	115	5.77778	5	0.0042409	0.00422532	1	mapping
44	HPV59	119	17	14	69	3.52941	3	0.00254454	0.00253519	1	mapping
44	HPV52	119	119	100	2711504	22785.7	9880	99.9932	99.6258	3	mapping+subtyping+variantCalling+integration
45	HPV82	116	17	14	650	37.7059	25	0.0195481	0.0194895	1	mapping
45	HPV51	116	116	100	3324487	28659.4	18090	99.9805	99.6807	3	mapping+subtyping+variantCalling+integration
46	HPV18	117	21	17	74	2.52381	2	0.00267571	0.00266607	1	mapping
46	HPV16	107	107	100	2765547	25846.2	18297	99.9973	99.6371	3	mapping+subtyping+variantCalling+integration
47	HPV16	107	107	100	2147318	20068.4	10260	89.7836	89.4098	3	mapping+subtyping+variantCalling+integration
47	HPV18	117	116	99	244341	2106.39	1148.5	10.2164	10.1738	3	mapping+subtyping+variantCalling+integration
48	HPV16	107	30	28	115	3.26667	3	0.00958118	0.00950201	1	mapping
48	HPV97	118	10	8	61	5.6	4	0.00508219	0.0050402	1	mapping
48	HPV18	117	116	99	1200094	10345.6	7945.5	99.9853	99.1592	3	mapping+subtyping+variantCalling+integration
49	HPV97	118	15	12	150	9.66667	4	0.00554683	0.00552639	1	mapping
49	HPV18	117	117	100	2704097	23111.9	17660	99.9945	99.626	3	mapping+subtyping+variantCalling+integration
50	HPV16	107	104	97	220457	2119.78	475	100	95.6608	3	mapping+subtyping+variantCalling+integration
51	HPV35	115	61	53	1999	32.5738	16	0.986284	0.93991	1	mapping
51	HPV51	116	114	98	200681	1760.35	363	99.0137	94.3582	3	mapping+subtyping+variantCalling+integration
52	HPV33	118	115	97	415848	3616.06	531	100	97.6517	3	mapping+subtyping+variantCalling+integration
53	HPV58	116	19	16	255	12.8947	6	0.0162098	0.0161074	1	mapping
53	HPV70	104	103	99	1304187	12662	528	82.9043	82.3806	3	mapping+subtyping+variantCalling+integration
53	HPV35	115	107	93	268682	2511.01	149	17.0795	16.9716	3	mapping+subtyping+variantCalling+integration
54	HPV82	116	11	9	802	72.3636	16	0.0298908	0.0297798	1	mapping
54	HPV51	116	115	99	2682296	23324.3	11792	99.9701	99.5989	3	mapping+subtyping+variantCalling+integration
55	HPV59	119	26	21	125	4.19231	3.5	64.1026	1.22609	0	noFurtherAnalyses
55	HPV31	119	22	18	70	2.5	2	35.8974	0.686611	0	noFurtherAnalyses
56	HPV51	116	48	41	313	6.33333	5	0.0098088	0.00977816	1	mapping
56	HPV39	116	12	10	278	22.6667	11	0.00871197	0.00868475	1	mapping
56	HPV68	117	117	100	3190421	27268.6	20302	99.9815	99.6691	3	mapping+subtyping+variantCalling+integration
57	HPV58	116	38	32	162	3.73684	3.5	0.008269	0.008227	1	mapping
57	HPV16	107	106	99	1441857	13602.4	1344.5	73.597	73.2232	3	mapping+subtyping+variantCalling+integration
57	HPV31	119	108	90	517106	4788	269	26.3947	26.2607	3	mapping+subtyping+variantCalling+integration
58	HPV70	104	69	66	6998	101.232	30	0.391183	0.389009	1	mapping
58	HPV68	117	116	99	1781933	15361.5	1807.5	99.6088	99.0551	3	mapping+subtyping+variantCalling+integration
59	HPV56	116	39	33	178	4.15385	3	0.673019	0.488367	1	mapping
59	HPV16	107	92	85	10389	112.891	79	39.2809	28.5036	2	mapping+subtyping+variantCalling
59	HPV68	117	74	63	15881	214.405	135.5	60.0461	43.5717	3	mapping+subtyping+variantCalling+integration
60	HPV18	117	36	30	129	3.11111	3	0.0690475	0.0655395	1	mapping
60	HPV51	116	12	10	48	2.75	2.5	0.0256921	0.0243868	1	mapping
60	HPV33	118	116	98	186651	1609.05	182	99.9053	94.8295	3	mapping+subtyping+variantCalling+integration
61	HPV45	98	57	58	200273	3513.56	2531	100	95.2443	3	mapping+subtyping+variantCalling+integration
62	HPV66	119	28	23	1114	39.5714	12.5	0.0511626	0.0509287	1	mapping
62	HPV56	116	116	100	2176258	18760.8	10418	99.9488	99.4919	3	mapping+subtyping+variantCalling+integration
63	HPV58	116	12	10	206	16.8333	13	0.013053	0.0129708	1	mapping
63	HPV16	107	107	100	1577980	14747.5	10591	99.9869	99.3574	3	mapping+subtyping+variantCalling+integration
64	HPV52	119	118	99	688125	5831.57	1412	100	98.5676	3	mapping+subtyping+variantCalling+integration
65	HPV58	116	116	100	1769502	15254.3	8208.5	100	99.438	3	mapping+subtyping+variantCalling+integration
66	HPV33	118	39	33	686	17.0513	4	0.401724	0.3795	1	mapping
66	HPV18	117	25	21	152	4.96	3	0.0890117	0.0840875	1	mapping
66	HPV51	116	11	9	51	3	2	0.0298658	0.0282136	1	mapping
66	HPV59	119	108	90	169875	1572.9	395.5	99.4794	93.9761	3	mapping+subtyping+variantCalling+integration
67	HPV52	119	12	10	97	7.33333	3	0.012684	0.0125203	1	mapping
67	HPV53	117	12	10	66	5.08333	4	0.00863035	0.00851895	1	mapping
67	HPV51	116	13	11	65	3.30769	3	0.00849959	0.00838988	1	mapping
67	HPV33	118	117	99	764515	6534.31	872	99.9702	98.6798	3	mapping+subtyping+variantCalling+integration
68	HPV97	118	12	10	85	6.83333	4	0.00367949	0.00366363	1	mapping
68	HPV18	117	117	100	2310019	19743.8	15831	99.9963	99.5653	3	mapping+subtyping+variantCalling+integration
69	HPV51	116	70	60	526	7.22857	5	2.33871	1.61891	1	mapping
69	HPV53	117	15	12	146	8.86667	5	0.649149	0.449355	1	mapping
69	HPV35	115	27	23	117	3.66667	3	0.520208	0.3601	1	mapping
69	HPV68	117	27	23	98	2.88889	3	0.43573	0.301622	1	mapping
69	HPV33	118	112	94	21604	192.866	26	96.0562	66.4923	2	mapping+subtyping+variantCalling
70	HPV52	119	28	23	536	19.0357	15.5	0.0999293	0.0981004	1	mapping
70	HPV31	119	114	95	535843	4700.38	2956	99.9001	98.0717	3	mapping+subtyping+variantCalling+integration
71	HPV31	119	118	99	1984472	16817.6	12351	100	99.4986	3	mapping+subtyping+variantCalling+integration
72	HPV18	117	52	44	245	4.38462	3	0.00575184	0.00573836	1	mapping
72	HPV35	115	115	100	4259265	37037.1	28155	99.9942	99.76	3	mapping+subtyping+variantCalling+integration
73	HPV97	118	16	13	357	21.75	13	0.00652811	0.0065162	1	mapping
73	HPV85	118	41	34	162	3.4878	3	0.00296234	0.00295693	1	mapping
73	HPV45	98	10	10	139	13.1	10.5	0.00254176	0.00253712	1	mapping
73	HPV18	117	117	100	5467997	46735	36705	99.988	99.8055	3	mapping+subtyping+variantCalling+integration
74	HPV82	116	34	29	9542	280.235	22	1.32937	1.31111	1	mapping
74	HPV51	116	16	13	165	9.75	2	0.0229875	0.0226717	1	mapping
74	HPV18	117	12	10	49	2.75	2	0.00682659	0.00673279	1	mapping
74	HPV85	118	118	100	616319	5223.04	2882	85.8645	84.6847	3	mapping+subtyping+variantCalling+integration
74	HPV68	117	116	99	91706	790.569	493.5	12.7763	12.6008	3	mapping+subtyping+variantCalling+integration
75	HPV82	116	10	8	173	16.9	11	0.0065633	0.00653849	1	mapping
75	HPV51	116	115	99	2635696	22919.1	11213	99.9934	99.6155	3	mapping+subtyping+variantCalling+integration
76	HPV51	116	15	12	51	2.66667	2	0.00396267	0.00393211	1	mapping
76	HPV18	117	12	10	43	2.33333	2	0.00334107	0.00331531	1	mapping
76	HPV31	119	112	94	1286918	11490.3	663	99.9927	99.2217	3	mapping+subtyping+variantCalling+integration
77	HPV51	116	116	100	3205070	27629.9	1290.5	100	99.689	3	mapping+subtyping+variantCalling+integration
78	HPV31	119	119	100	1804284	15162.1	13467	88.8553	88.4199	3	mapping+subtyping+variantCalling+integration
78	HPV52	119	119	100	226302	1901.7	1630	11.1447	11.09	3	mapping+subtyping+variantCalling+integration
79	HPV45	98	41	41	179	4.19512	4	0.00961433	0.00956296	1	mapping
79	HPV68	117	13	11	105	7.23077	3	0.00563969	0.00560956	1	mapping
79	HPV18	117	19	16	70	2.63158	2	0.00375979	0.00373971	1	mapping
79	HPV39	116	116	100	1861451	16047	13463	99.981	99.4468	3	mapping+subtyping+variantCalling+integration
80	HPV97	118	13	11	338	25.7692	5	0.0108357	0.0108011	1	mapping
80	HPV18	117	12	10	134	10.25	7	0.00429581	0.00428208	1	mapping
80	HPV45	98	96	97	3118848	32488	19539.5	99.9849	99.6654	3	mapping+subtyping+variantCalling+integration
81	HPV45	98	30	30	115	3.33333	2	0.00628252	0.00624839	1	mapping
81	HPV35	115	115	100	1830360	15916.2	14692	99.9937	99.4504	3	mapping+subtyping+variantCalling+integration
82	HPV97	118	17	14	130	7.52941	5	0.00612862	0.00609986	1	mapping
82	HPV18	117	117	100	2121066	18128.8	15092	99.9939	99.5247	3	mapping+subtyping+variantCalling+integration
83	HPV97	118	15	12	144	9.4	5	0.00684553	0.00681314	1	mapping
83	HPV39	116	20	17	77	2.9	2.5	0.00366046	0.00364314	1	mapping
83	HPV18	117	117	100	2103341	17977.3	15756	99.9895	99.5164	3	mapping+subtyping+variantCalling+integration
84	HPV97	118	10	8	71	6.2	3	0.00897123	0.00885929	1	mapping
84	HPV18	117	116	99	791348	6821.96	6572.5	99.991	98.7434	3	mapping+subtyping+variantCalling+integration
85	HPV45	98	10	10	309	30.1	7.5	0.0119121	0.0118663	1	mapping
85	HPV97	118	15	12	214	13.8667	12	0.00824979	0.00821811	1	mapping
85	HPV18	117	117	100	2593481	22166.5	20381	99.9798	99.5959	3	mapping+subtyping+variantCalling+integration
86	HPV34	115	16	13	915	56.3125	20.5	0.0310826	0.0309774	1	mapping
86	HPV73	117	117	100	2755852	23554.3	22353	93.6165	93.2996	3	mapping+subtyping+variantCalling+integration
86	HPV59	119	117	98	186999	1598.27	1456	6.35237	6.33087	3	mapping+subtyping+variantCalling+integration
87	HPV31	119	115	96	18177	158.043	107	100	64.5101	3	mapping+subtyping+variantCalling+integration
88	HPV52	119	33	27	138	3.18182	2	0.00497162	0.00495377	1	mapping
88	HPV45	98	10	10	45	2.5	2.5	0.00162118	0.00161536	1	mapping
88	HPV16	107	107	100	2775573	25939.9	21185	99.9934	99.6345	3	mapping+subtyping+variantCalling+integration
89	HPV68	117	27	23	405	14.8519	13	0.0259877	0.025822	1	mapping
89	HPV34	115	55	47	243	4.07273	3	0.0155926	0.0154932	1	mapping
89	HPV39	116	17	14	95	3.64706	3	0.00609589	0.00605702	1	mapping
89	HPV52	119	105	88	3024	28.7333	24	0.194042	0.192805	2	mapping+subtyping+variantCalling
89	HPV45	98	98	100	1554661	15863.9	14182	99.7583	99.1222	3	mapping+subtyping+variantCalling+integration
90	HPV16	107	107	100	538493	5032.64	3729	100	98.1768	3	mapping+subtyping+variantCalling+integration
91	HPV31	119	13	10	1985	150.846	3	0.06873	0.0684928	1	mapping
91	HPV51	116	24	20	92	2.83333	3	0.00318547	0.00317448	1	mapping
91	HPV30	116	10	8	39	3.7	3	0.00135036	0.0013457	1	mapping
91	HPV68	117	113	96	5640	49.9115	40	0.195283	0.194609	2	mapping+subtyping+variantCalling
91	HPV35	115	115	100	1652069	14365.8	13118	57.2024	57.005	3	mapping+subtyping+variantCalling+integration
91	HPV70	104	104	100	1228288	11810.5	11290.5	42.5291	42.3823	3	mapping+subtyping+variantCalling+integration
92	HPV18	117	21	17	65	2.47619	2	0.0049464	0.00490905	1	mapping
92	HPV52	119	12	10	53	2.75	2.5	0.00403322	0.00400276	1	mapping
92	HPV39	116	116	100	1313968	11327.3	1924	99.991	99.2359	3	mapping+subtyping+variantCalling+integration
93	HPV45	98	55	56	46660	848.364	591	100	82.3509	3	mapping+subtyping+variantCalling+integration
94	HPV66	119	44	36	207	4.29545	4	0.00732386	0.00729804	1	mapping
94	HPV16	107	11	10	46	2.27273	2	0.00162752	0.00162179	1	mapping
94	HPV52	119	119	100	2537507	21323.6	19617	89.7795	89.4629	3	mapping+subtyping+variantCalling+integration
94	HPV34	115	113	98	212487	1880.42	1583	7.518	7.49149	3	mapping+subtyping+variantCalling+integration
94	HPV39	116	113	97	76131	673.717	589	2.69359	2.68409	3	mapping+subtyping+variantCalling+integration
95	HPV52	119	97	81	822	8.37113	7	0.396443	0.378202	1	mapping
95	HPV67	115	22	19	97	2.90909	3	0.0467822	0.0446297	1	mapping
95	HPV45	98	93	94	206425	2219.59	1460	99.5568	94.9762	3	mapping+subtyping+variantCalling+integration
96	HPV39	116	99	85	2497	25.1616	16	0.140667	0.139879	1	mapping
96	HPV68	117	19	16	169	8.68421	9	0.00952052	0.00946718	1	mapping
96	HPV45	98	11	11	39	2.63636	2	0.00219704	0.00218473	1	mapping
96	HPV52	119	119	100	1604519	13483.4	10397	90.3896	89.8833	3	mapping+subtyping+variantCalling+integration
96	HPV67	115	113	98	167890	1485.74	1111	9.45798	9.405	3	mapping+subtyping+variantCalling+integration
97	HPV35	115	14	12	66	3	2	0.00291005	0.00289728	1	mapping
97	HPV45	98	98	100	2267936	23142.2	20097	99.9971	99.5581	3	mapping+subtyping+variantCalling+integration
98	HPV67	115	115	100	1679771	14606.7	12871	79.5573	79.1823	3	mapping+subtyping+variantCalling+integration
98	HPV31	119	116	97	431627	3720.91	2181.5	20.4427	20.3463	3	mapping+subtyping+variantCalling+integration
99	HPV66	119	94	78	5684	60.4149	44	0.733902	0.724547	1	mapping
99	HPV51	116	11	9	48	2.36364	2	0.00619763	0.00611862	1	mapping
99	HPV35	115	115	100	768758	6684.85	5005	99.2599	97.9946	3	mapping+subtyping+variantCalling+integration
100	HPV56	116	28	24	14428	514.964	7.5	0.724833	0.72121	1	mapping
100	HPV16	107	25	23	96	2.96	3	0.00482284	0.00479874	1	mapping
100	HPV53	117	11	9	54	4.72727	4	0.00271285	0.00269929	1	mapping
100	HPV66	119	118	99	1865179	15806.6	11731	93.7028	93.2344	3	mapping+subtyping+variantCalling+integration
100	HPV30	116	110	94	110770	1006.96	807.5	5.56486	5.53704	3	mapping+subtyping+variantCalling+integration
101	HPV51	116	42	36	183	3.85714	3	0.00776619	0.00773337	1	mapping
101	HPV31	119	119	100	2356184	19799.9	17191	99.9922	99.5697	3	mapping+subtyping+variantCalling+integration
102	HPV52	119	94	78	543	5.69149	5	0.0142875	0.01425	1	mapping
102	HPV31	119	70	58	332	4.52857	3	0.00873564	0.00871271	1	mapping
102	HPV51	116	116	100	3799650	32755.6	29204	99.977	99.7146	3	mapping+subtyping+variantCalling+integration
103	HPV66	119	76	63	1040	13.5921	12	0.282996	0.275499	1	mapping
103	HPV56	116	10	8	194	19.2	20	0.0527895	0.0513911	1	mapping
103	HPV58	116	114	98	366263	3212.82	1974	99.6642	97.0241	3	mapping+subtyping+variantCalling+integration
104	HPV51	116	60	51	1355	22.4167	19.5	0.569596	0.546618	1	mapping
104	HPV66	119	13	10	54	2.92308	2	0.0226998	0.021784	1	mapping
104	HPV18	117	114	97	236479	2074.37	1445	99.4077	95.3975	3	mapping+subtyping+variantCalling+integration
105	HPV33	118	19	16	930	48.4211	6	0.0799204	0.0792394	1	mapping
105	HPV16	107	39	36	158	3.41026	3	0.0135779	0.0134622	1	mapping
105	HPV58	116	116	100	1162570	10022.2	7788	99.9065	99.0553	3	mapping+subtyping+variantCalling+integration
106	HPV56	116	20	17	595	29.3	9	0.0354934	0.0352829	1	mapping
106	HPV58	116	11	9	48	2.54545	2	0.00286333	0.00284635	1	mapping
106	HPV66	119	117	98	1675727	14322.5	7604	99.9616	99.3689	3	mapping+subtyping+variantCalling+integration
107	HPV52	119	119	100	52120	437.983	333	100	83.9021	3	mapping+subtyping+variantCalling+integration
108	HPV33	118	20	16	115	4.55	3	0.00366847	0.00365681	1	mapping
108	HPV67	115	15	13	75	4.06667	3	0.00239248	0.00238487	1	mapping
108	HPV16	107	107	100	3134631	29295.6	22850	99.9939	99.676	3	mapping+subtyping+variantCalling+integration
109	HPV58	116	19	16	80	3.10526	2	0.02126	0.0207097	1	mapping
109	HPV52	119	119	100	240684	2022.55	1719	63.9619	62.3061	3	mapping+subtyping+variantCalling+integration
109	HPV31	119	119	100	135529	1138.9	972	36.0169	35.0845	3	mapping+subtyping+variantCalling+integration
110	HPV33	118	16	13	184	10.625	4	0.00993227	0.00987895	1	mapping
110	HPV53	117	22	18	97	3.31818	3	0.00523603	0.00520792	1	mapping
110	HPV58	116	115	99	1852266	16106.7	10948	99.9848	99.448	3	mapping+subtyping+variantCalling+integration
111	HPV58	116	10	8	203	19.5	3	0.0122686	0.0121949	1	mapping
111	HPV33	118	118	100	837562	7097.98	2368.5	50.6194	50.3153	3	mapping+subtyping+variantCalling+integration
111	HPV67	115	115	100	575634	5005.51	1868	34.7893	34.5803	3	mapping+subtyping+variantCalling+integration
111	HPV30	116	110	94	241229	2192.96	579.5	14.579	14.4915	3	mapping+subtyping+variantCalling+integration
112	HPV16	107	99	92	26232	264.97	165	100	72.4001	3	mapping+subtyping+variantCalling+integration
113	HPV30	116	79	68	1654	20.8734	14	0.149179	0.147845	1	mapping
113	HPV58	116	113	97	1107083	9797.19	4113	99.8508	98.9583	3	mapping+subtyping+variantCalling+integration
114	HPV30	116	10	8	42	3.8	3	0.00190719	0.00189857	1	mapping
114	HPV53	117	117	100	2096484	17918.7	12778	95.1997	94.7694	3	mapping+subtyping+variantCalling+integration
114	HPV45	98	91	92	105669	1161.14	732	4.79835	4.77666	3	mapping+subtyping+variantCalling+integration
116	HPV18	117	33	28	129	3.21212	3	100	1.27357	0	noFurtherAnalyses
119	HPV53	117	18	15	81	3.27778	3	100	0.803492	0	noFurtherAnalyses
PP1	HPV66	119	11	9	184	16.5455	15	0.424305	0.344795	1	mapping
PP1	HPV16	107	105	98	43181	411.248	314	99.5757	80.9163	3	mapping+subtyping+variantCalling+integration
PP10	HPV68	117	52	44	6772	130.154	32.5	1.60806	1.57076	1	mapping
PP10	HPV58	116	114	98	253667	2225.15	1878.5	60.2351	58.838	3	mapping+subtyping+variantCalling+integration
PP10	HPV16	107	107	100	85585	799.86	653	20.3228	19.8514	3	mapping+subtyping+variantCalling+integration
PP10	HPV6	117	114	97	75104	658.807	583.5	17.834	17.4203	3	mapping+subtyping+variantCalling+integration
PP11	HPV6	117	112	95	39892	356.17	309.5	100	79.9567	3	mapping+subtyping+variantCalling+integration
PP12	HPV45	98	97	98	247336	2549.86	1772	100	96.114	3	mapping+subtyping+variantCalling+integration
PP13	HPV33	118	61	51	403	6.27869	5	0.105352	0.102668	1	mapping
PP13	HPV59	119	115	96	382124	3322.81	2464	99.8946	97.3497	3	mapping+subtyping+variantCalling+integration
PP14	HPV59	119	116	97	211701	1825.01	1007	46.2311	45.2431	3	mapping+subtyping+variantCalling+integration
PP14	HPV33	118	115	97	119375	1038.03	577	26.069	25.5119	3	mapping+subtyping+variantCalling+integration
PP14	HPV35	115	113	98	71411	631.956	301	15.5947	15.2614	3	mapping+subtyping+variantCalling+integration
PP14	HPV51	116	110	94	55432	503.882	312	12.1052	11.8465	3	mapping+subtyping+variantCalling+integration
PP15	HPV52	119	117	98	87272	745.906	496	45.8756	43.5846	3	mapping+subtyping+variantCalling+integration
PP15	HPV11	97	89	91	36579	410.955	244	19.2282	18.2679	3	mapping+subtyping+variantCalling+integration
PP15	HPV18	117	112	95	36420	325.152	219	19.1446	18.1885	3	mapping+subtyping+variantCalling+integration
PP15	HPV56	116	110	94	29965	272.391	172.5	15.7515	14.9648	3	mapping+subtyping+variantCalling+integration
PP16	HPV18	117	55	47	1258	22.8182	20	96.6949	11.1318	0	noFurtherAnalyses
PP16	HPV59	119	10	8	43	2.5	2	3.30515	0.380497	0	noFurtherAnalyses
PP17	HPV66	119	35	29	387	11	10	0.0760486	0.074583	1	mapping
PP17	HPV39	116	116	100	508498	4383.6	3867	99.924	97.9982	3	mapping+subtyping+variantCalling+integration
PP18	HPV52	119	118	99	588919	4990.83	4056.5	100	98.3303	3	mapping+subtyping+variantCalling+integration
PP19	HPV68	117	22	18	289641	13165.5	14071.5	100	96.6627	0	noFurtherAnalyses
PP2	HPV66	119	16	13	299	18.5625	15.5	0.106212	0.102569	1	mapping
PP2	HPV58	116	56	48	254	4.03571	4	0.0902271	0.0871319	1	mapping
PP2	HPV35	115	113	98	280959	2486.36	2041	99.8036	96.3799	3	mapping+subtyping+variantCalling+integration
PP20	HPV68	117	40	34	2727	68.05	18	1.3392	1.27651	1	mapping
PP20	HPV58	116	113	97	126402	1118.58	733	62.0747	59.1689	3	mapping+subtyping+variantCalling+integration
PP20	HPV16	107	103	96	42538	412.971	281	20.89	19.9121	3	mapping+subtyping+variantCalling+integration
PP20	HPV6	117	111	94	31962	287.937	257	15.6962	14.9615	3	mapping+subtyping+variantCalling+integration
PP21	HPV11	97	95	97	327370	3445.99	2051	100	97.0359	3	mapping+subtyping+variantCalling+integration
PP22	HPV16	107	24	22	412	16.5833	5	100	3.95697	0	noFurtherAnalyses
PP23	HPV66	119	27	22	363	13.2593	13	0.096482	0.093984	1	mapping
PP23	HPV33	118	117	99	375873	3212.59	1984	99.9035	97.3169	3	mapping+subtyping+variantCalling+integration
PP24	HPV66	119	17	14	371	21.5882	21	0.115513	0.112025	1	mapping
PP24	HPV56	116	116	100	320804	2765.55	2204.5	99.8845	96.8684	3	mapping+subtyping+variantCalling+integration
PP25	HPV68	117	53	45	3264	61.3019	17	100	24.608	0	noFurtherAnalyses
PP26	HPV59	119	117	98	106176	907.487	847	38.1241	36.8026	3	mapping+subtyping+variantCalling+integration
PP26	HPV33	118	117	99	86044	735.419	582	30.8954	29.8245	3	mapping+subtyping+variantCalling+integration
PP26	HPV35	115	113	98	52627	465.726	339	18.8965	18.2415	3	mapping+subtyping+variantCalling+integration
PP26	HPV51	116	112	96	33654	300.455	258.5	12.084	11.6651	3	mapping+subtyping+variantCalling+integration
PP27	HPV56	116	115	99	44095	383.435	291	100	81.514	3	mapping+subtyping+variantCalling+integration
PP28	HPV31	119	115	96	25393	220.8	150	100	71.7458	3	mapping+subtyping+variantCalling+integration
PP29	HPV52	119	119	100	315413	2650.53	1786	43.9566	43.3525	3	mapping+subtyping+variantCalling+integration
PP29	HPV11	97	93	95	140133	1506.8	821	19.5292	19.2608	3	mapping+subtyping+variantCalling+integration
PP29	HPV56	116	114	98	132681	1163.87	804	18.4907	18.2366	3	mapping+subtyping+variantCalling+integration
PP29	HPV18	117	115	98	129328	1124.58	739	18.0234	17.7757	3	mapping+subtyping+variantCalling+integration
PP30	HPV18	117	114	97	39323	344.921	208	100	79.7255	3	mapping+subtyping+variantCalling+integration
PP31	HPV11	97	92	94	37483	407.391	269	100	78.9398	3	mapping+subtyping+variantCalling+integration
PP32	HPV33	118	115	97	68472	595.4	432	100	87.2566	3	mapping+subtyping+variantCalling+integration
PP33	HPV39	116	116	100	110348	951.276	858.5	100	91.6908	3	mapping+subtyping+variantCalling+integration
PP34	HPV66	119	18	15	443	24.5	22	0.954865	0.785545	1	mapping
PP34	HPV35	115	113	98	45951	406.646	273	99.0451	81.4821	3	mapping+subtyping+variantCalling+integration
PP35	HPV45	98	97	98	56141	578.773	453	100	84.8808	3	mapping+subtyping+variantCalling+integration
PP36	HPV51	116	112	96	41690	372.214	307	100	80.6539	3	mapping+subtyping+variantCalling+integration
PP37	HPV52	119	116	97	68260	588.431	373.5	100	87.2221	3	mapping+subtyping+variantCalling+integration
PP38	HPV58	116	115	99	693621	6031.48	3615	100	98.5788	3	mapping+subtyping+variantCalling+integration
PP39	HPV68	117	21	17	24672	1174.86	1144	14.7865	13.9504	1	mapping
PP39	HPV39	116	111	95	78459	706.82	549	47.0223	44.3635	3	mapping+subtyping+variantCalling+integration
PP39	HPV45	98	96	97	39015	406.396	254.5	23.3826	22.0604	3	mapping+subtyping+variantCalling+integration
PP39	HPV31	119	116	97	24709	213.009	137	14.8087	13.9713	3	mapping+subtyping+variantCalling+integration
PP4	HPV68	117	50	42	25449	508.82	39.5	100	71.7905	0	noFurtherAnalyses
PP40	HPV68	117	22	18	33752	1534.18	1307.5	100	77.1439	0	noFurtherAnalyses
PP41	HPV59	119	116	97	85249	734.905	504.5	100	89.5012	3	mapping+subtyping+variantCalling+integration
PP5	HPV6	117	114	97	232809	2042.18	1323.5	100	95.8815	3	mapping+subtyping+variantCalling+integration
PP6	HPV68	117	22	18	78300	3559.05	2093.5	15.9982	15.6778	1	mapping
PP6	HPV39	116	115	99	222020	1930.6	1037	45.3629	44.4546	3	mapping+subtyping+variantCalling+integration
PP6	HPV45	98	97	98	129615	1336.24	667	26.4828	25.9525	3	mapping+subtyping+variantCalling+integration
PP6	HPV31	119	115	96	59496	517.348	251	12.1562	11.9128	3	mapping+subtyping+variantCalling+integration
PP7	HPV31	119	116	97	184603	1591.4	1097	100	94.8613	3	mapping+subtyping+variantCalling+integration
PP8	HPV66	119	17	14	211	12.1176	11	0.103732	0.0988716	1	mapping
PP8	HPV51	116	116	100	203197	1751.7	1426.5	99.8963	95.2153	3	mapping+subtyping+variantCalling+integration
PP9	HPV58	116	115	99	102318	889.722	791	100	91.0967	3	mapping+subtyping+variantCalling+integration

## Sheet: Table S2
Table S2. GenBank accession numbers for sublineage analysis
HPV type	GenBank accession number
16	AF402678
16	AF472509
16	AF534061
16	AF536179
16	AF536180
16	AY686579
16	HQ644236
16	HQ644244
16	HQ644257
16	HQ644298
16	K02718
16	KU053914
16	KU053915
16	KU053920
16	KU053925
16	KU053931
18	X05015
18	AY262282
18	EF202146
18	EF202147
18	EF202151
18	GQ180787
18	EF202155
18	KC470225
18	EF202152
18	KC470229
31	J04353
31	HQ537675
31	HQ537676
31	HQ537680
31	HQ537682
31	HQ537684
31	HQ537685
33	M12732
33	HQ537698
33	EU918766
33	HQ537705
33	KF436865
35	X74477
35	HQ537727
35	M74117
39	M62849
39	KC470239
39	KC470247
45	X74479
45	EF202157
45	KC470256
45	EF202161
45	EF202164
51	M62877
51	KF436870
51	KF436873
51	KF436875
51	KF436883
51	KF436886
52	X74481
52	HQ537739
52	HQ537740
52	HQ537743
52	HQ537744
52	HQ537746
52	HQ537748
56	X74483
56	EF177179
56	EF177176
58	D90400
58	HQ537752
58	HQ537758
58	HQ537762
58	HQ537764
58	HQ537774
58	HQ537768
58	HQ537770
59	X77858
59	KC470261
59	KC470263
59	KC470264
66	U31794
66	EF177188
66	EF177187
68	KC470267
68	KC470269
68	KC470270
68	FR751039
68	KC470274
68	KC470279
68	KC470281
68	KC470275
68	KC470276
68	KC470277
